# Supplementary material for: Discovery of Novel Hepatitis C Virus NS5B Polymerase Inhibitors by Combining Random Forest, Multiple e-Pharmacophore Modeling and Docking
Source: PLoS One. 2016 Feb 4;11(2):e0148181. doi: 10.1371/journal.pone.0148181 (PMC4742222; doi:10.1371/journal.pone.0148181)
Supplement: S1 File — (ZIP) [file pone.0148181.s005.zip]

Archive with 11 entries (10 files):
- N1 Final Report.doc
- __MACOSX/
- __MACOSX/._N1 Final Report.doc
- N2 Final Report.doc
- __MACOSX/._N2 Final Report.doc
- N3 Final Report.doc
- __MACOSX/._N3 Final Report.doc
- N4 Final Report.doc
- __MACOSX/._N4 Final Report.doc
- N5 Final Report.doc
- __MACOSX/._N5 Final Report.doc
